# Supplementary material for: The Draft Genome of an Octocoral, Dendronephthya gigantea
Source: Genome Biol Evol. 2019 Mar 2;11(3):949–53. doi: 10.1093/gbe/evz043 (PMC6447388; doi:10.1093/gbe/evz043)
Supplement: Supplementary Data [file evz043_supp.zip]

Archive with 4 entries (4 files):
- Supplementary_figure1.pdf
- Supplementary_figure2.pdf
- Supplementary_figure3.pdf
- Supplementary_materials_final.docx
